# Supplementary material for: Systematic Review of Actinomycetes in the Baijiu Fermentation Microbiome
Source: Foods. 2022 Nov 8;11(22):3551. doi: 10.3390/foods11223551 (PMC9689711; doi:10.3390/foods11223551)
Supplement: Supplementary file 1 [file foods-11-03551-s001.zip]

Archive with 1 entries (1 files):
- foods-1987434-supplementary.pdf
